# Supplementary material for: Macrophage‐derived TNF‐enriched tumour microenvironment shapes pancreatic ductal adenocarcinoma into the basal‐like molecular phenotype through upregulating TAp63
Source: Clin Transl Med. 2023 Dec 26;13(12):e1520. doi: 10.1002/ctm2.1520 (PMC10751511; doi:10.1002/ctm2.1520)
Supplement: Supplementary file 3 — Supporting Information [file CTM2-13-e1520-s001.csv]

ID	Time	Status	Collisson_original	Collisson	Bailey_original	Bailey	Moffitt	PurIST.training	PurIST	PurIST.basal.prob
TCGA-2L-AAQE-01A	22.8	1	Classical	Classical	Immunogenic	Immunogenic	Classical	FALSE	Classical	0.436124707
TCGA-XD-AAUL-01A	16.6	0	Classical	Classical	Immunogenic	Immunogenic	Classical	TRUE	Classical	0.147771984
TCGA-2L-AAQJ-01A	13.13333333	1	Classical	Classical	Progenitor	Pancreatic Progenitor	Classical	TRUE	Classical	0.001095705
TCGA-2L-AAQI-01A	3.433333333	1	Exocrine-like	Exocrine-like	Progenitor	Pancreatic Progenitor	Classical	TRUE	Classical	0.037702607
TCGA-3A-A9IB-01A	7.466666667	1	Exocrine-like	Exocrine-like	ADEX	Squamous	Basal-like	TRUE	Basal-like	0.547600945
TCGA-3A-A9IU-01A	15.26666667	1	Exocrine-like	Exocrine-like	ADEX	Squamous	Basal-like	TRUE	Basal-like	0.547600945
TCGA-FB-AAPS-01A	7.6	0	Exocrine-like	Exocrine-like	ADEX	Squamous	Classical	TRUE	Classical	0.032063441
TCGA-HV-AA8X-01A	17.73333333	1	Classical	Classical	Progenitor	Pancreatic Progenitor	Classical	TRUE	Classical	0.001095705
TCGA-LB-A9Q5-01A	10.43333333	1	Exocrine-like	Exocrine-like	Squamous	ADEX	Classical	TRUE	Classical	0.164948769
TCGA-HZ-A9TJ-01A			Classical	Classical	Progenitor	Pancreatic Progenitor	Classical	TRUE	Classical	0.001779142
TCGA-3A-A9IH-01A	34.03333333	0	Classical	Classical	Immunogenic	Immunogenic	Classical	TRUE	Basal-like	0.784732566
TCGA-RB-AA9M-01A	9.533333333	0	Classical	Classical	Immunogenic	Immunogenic	Basal-like	FALSE	Classical	0.307956214
TCGA-IB-AAUQ-01A	6.1	1	QM-PDA	QM-PDA	ADEX	Squamous	Basal-like	TRUE	Basal-like	0.938952107
TCGA-3A-A9J0-01A	24.76666667	0	Classical	Classical	Immunogenic	Immunogenic	Classical	TRUE	Classical	0.008292644
TCGA-FB-AAQ3-01A	1.033333333	0	Exocrine-like	Exocrine-like	Progenitor	Pancreatic Progenitor	Classical	TRUE	Classical	0.001095705
TCGA-FB-AAQ1-01A	4.1	1	Exocrine-like	Exocrine-like	Squamous	ADEX	Basal-like	TRUE	Basal-like	0.99122276
TCGA-2J-AAB9-01A	20.9	1	Exocrine-like	Exocrine-like	Squamous	ADEX	Basal-like	FALSE	Classical	0.090226516
TCGA-2J-AABA-01A	20.23333333	1	Classical	Classical	Immunogenic	Immunogenic	Classical	TRUE	Classical	0.033988479
TCGA-2J-AABR-01A	14.6	0	Exocrine-like	Exocrine-like	Squamous	ADEX	Classical	FALSE	Basal-like	0.957264144
TCGA-FB-AAQ6-01A	8.133333333	1	Classical	Classical	Progenitor	Pancreatic Progenitor	Classical	TRUE	Classical	0.001095705
TCGA-2J-AABE-01A	22.53333333	0	Classical	Classical	Progenitor	Pancreatic Progenitor	Classical	TRUE	Classical	0.012842445
TCGA-2J-AABT-01A	10.63333333	0	QM-PDA	QM-PDA	Immunogenic	Immunogenic	Classical	TRUE	Classical	0.003153093
TCGA-FB-AAPQ-01A	37.66666667	1	Classical	Classical	Progenitor	Pancreatic Progenitor	Classical	TRUE	Classical	0.001095705
TCGA-HV-AA8V-01A	30.66666667	0	Classical	Classical	ADEX	Squamous	Basal-like	FALSE	Classical	0.087192831
TCGA-2J-AABV-01A	21.73333333	1	Exocrine-like	Exocrine-like	Squamous	ADEX	Classical	TRUE	Classical	0.001095705
TCGA-2J-AABF-01A	23.03333333	1	Exocrine-like	Exocrine-like	Progenitor	Pancreatic Progenitor	Classical	TRUE	Classical	0.001095705
TCGA-2J-AABU-01A	9.233333333	1	QM-PDA	QM-PDA	ADEX	Squamous	Basal-like	TRUE	Basal-like	0.938952107
TCGA-FB-AAPU-01A	12.7	1	Classical	Classical	Progenitor	Pancreatic Progenitor	Classical	TRUE	Classical	0.001095705
TCGA-2J-AABH-01A	42.9	0	Exocrine-like	Exocrine-like	Progenitor	Pancreatic Progenitor	Classical	TRUE	Classical	0.005113238
TCGA-FB-AAPY-01A	35.3	1	Exocrine-like	Exocrine-like	Progenitor	Pancreatic Progenitor	Classical	TRUE	Classical	0.001779142
TCGA-2J-AAB1-01A	2.2	1	Classical	Classical	Progenitor	Pancreatic Progenitor	Classical	TRUE	Classical	0.001095705
TCGA-XD-AAUG-01A			Exocrine-like	Exocrine-like	Squamous	ADEX	Classical	TRUE	Classical	0.001779142
TCGA-2J-AAB4-01A	24.3	0	Classical	Classical	Progenitor	Pancreatic Progenitor	Classical	TRUE	Classical	0.001095705
TCGA-2J-AABI-01A	32.3	0	QM-PDA	QM-PDA	ADEX	Squamous	Basal-like	TRUE	Basal-like	0.99122276
TCGA-FB-AAPZ-01A	23.86666667	0	Exocrine-like	Exocrine-like	ADEX	Squamous	Classical	TRUE	Classical	0.141524014
TCGA-XD-AAUH-01A	13.16666667	0	QM-PDA	QM-PDA	ADEX	Squamous	Classical	TRUE	Classical	0.003153093
TCGA-3A-A9IX-01A	34.56666667	0	Exocrine-like	Exocrine-like	Squamous	ADEX	Classical	TRUE	Classical	0.012753079
TCGA-2J-AABK-01A	16.13333333	0	Exocrine-like	Exocrine-like	Progenitor	Pancreatic Progenitor	Classical	TRUE	Classical	0.001779142
TCGA-2J-AAB6-01A	9.766666667	1	QM-PDA	QM-PDA	ADEX	Squamous	Basal-like	TRUE	Basal-like	0.99122276
TCGA-FB-AAQ0-01A	15.76666667	1	Classical	Classical	Progenitor	Pancreatic Progenitor	Classical	TRUE	Classical	0.001095705
TCGA-XD-AAUI-01A	12.2	1	Exocrine-like	Exocrine-like	ADEX	Squamous	Classical	TRUE	Classical	0.096424359
TCGA-2J-AAB8-01A	2.666666667	0	Classical	Classical	Immunogenic	Immunogenic	Classical	TRUE	Classical	0.001095705
TCGA-3A-A9IZ-01A	10.26666667	1	QM-PDA	QM-PDA	Immunogenic	Immunogenic	Classical	TRUE	Classical	0.054077786
TCGA-2J-AABO-01A	14.66666667	0	Exocrine-like	Exocrine-like	ADEX	Squamous	Classical	FALSE	Classical	0.064109514
TCGA-Z5-AAPL-01A	0.7	0	QM-PDA	QM-PDA	ADEX	Squamous	Classical	TRUE	Classical	0.004491256
TCGA-FB-AAQ2-01A	5.1	1	QM-PDA	QM-PDA	ADEX	Squamous	Basal-like	TRUE	Basal-like	0.99122276
TCGA-F2-6879-01A	11.13333333	1	Classical	Classical	Progenitor	Pancreatic Progenitor	Classical	TRUE	Classical	0.001779142
TCGA-HZ-7925-01A	20.46666667	1	QM-PDA	QM-PDA	Immunogenic	Immunogenic	Classical	TRUE	Classical	0.234041972
TCGA-IB-7651-01A	20.1	1	Exocrine-like	Exocrine-like	Squamous	ADEX	Classical	TRUE	Classical	0.007887441
TCGA-HZ-7926-01A	17.26666667	1	Exocrine-like	Exocrine-like	Immunogenic	Immunogenic	Classical	TRUE	Classical	0.007942986
TCGA-IB-7885-01A	41.9	0	QM-PDA	QM-PDA	ADEX	Squamous	Classical	FALSE	Classical	0.325048516
TCGA-IB-7652-01A	24.13333333	0	Exocrine-like	Exocrine-like	Squamous	ADEX	Classical	TRUE	Classical	0.001779142
TCGA-IB-7644-01A			Classical	Classical	Progenitor	Pancreatic Progenitor	Classical	TRUE	Classical	0.001095705
TCGA-IB-7887-01A	3.666666667	1	Classical	Classical	Immunogenic	Immunogenic	Basal-like	FALSE	Classical	0.086631492
TCGA-IB-7889-01A	16.03333333	1	Exocrine-like	Exocrine-like	Squamous	ADEX	Classical	TRUE	Classical	0.0156968
TCGA-IB-7646-01A	4.833333333	1	QM-PDA	QM-PDA	ADEX	Squamous	Basal-like	TRUE	Basal-like	0.99122276
TCGA-IB-7886-01A	4.1	1	Classical	Classical	Immunogenic	Immunogenic	Classical	TRUE	Classical	0.005499821
TCGA-IB-7893-01A	3.9	1	QM-PDA	QM-PDA	ADEX	Squamous	Basal-like	TRUE	Basal-like	0.854945355
TCGA-HZ-7919-01A	19.76666667	1	Classical	Classical	Progenitor	Pancreatic Progenitor	Classical	TRUE	Classical	0.005499821
TCGA-HZ-8001-01A	23.53333333	0	Exocrine-like	Exocrine-like	ADEX	Squamous	Basal-like	TRUE	Basal-like	0.978077067
TCGA-IB-7647-01A	22.2	1	Classical	Classical	Immunogenic	Immunogenic	Classical	TRUE	Classical	0.001095705
TCGA-IB-7897-01A	16.2	1	QM-PDA	QM-PDA	Squamous	ADEX	Classical	TRUE	Classical	0.036364344
TCGA-IB-7888-01A	44.4	1	Classical	Classical	Immunogenic	Immunogenic	Classical	TRUE	Classical	0.001095705
TCGA-HZ-8002-01A	12.2	1	Exocrine-like	Exocrine-like	Squamous	ADEX	Classical	TRUE	Classical	0.199531707
TCGA-HZ-7922-01A	0.133333333	0	Exocrine-like	Exocrine-like	Squamous	ADEX	Classical	TRUE	Classical	0.013709307
TCGA-HZ-8003-01A	0.7	0	Exocrine-like	Exocrine-like	Squamous	ADEX	Classical	TRUE	Classical	0.001095705
TCGA-IB-7649-01A	15.56666667	1	Exocrine-like	Exocrine-like	Squamous	ADEX	Classical	TRUE	Classical	0.001779142
TCGA-IB-7645-01A	50.06666667	1	QM-PDA	QM-PDA	Immunogenic	Immunogenic	Classical	TRUE	Classical	0.001095705
TCGA-IB-7890-01A	19.93333333	1	QM-PDA	QM-PDA	ADEX	Squamous	Basal-like	TRUE	Basal-like	0.978228228
TCGA-IB-7891-01A	21.6	0	Exocrine-like	Exocrine-like	Squamous	ADEX	Classical	TRUE	Classical	0.005113238
TCGA-H6-8124-01A	13.06666667	0	QM-PDA	QM-PDA	ADEX	Squamous	Basal-like	TRUE	Basal-like	0.936765062
TCGA-HZ-8315-01A	9.966666667	1	Exocrine-like	Exocrine-like	Squamous	ADEX	Classical	TRUE	Classical	0.033988479
TCGA-HZ-8317-01A	12.6	1	Exocrine-like	Exocrine-like	Squamous	ADEX	Classical	TRUE	Classical	0.037702607
TCGA-HZ-8519-01A	15.13333333	0	Exocrine-like	Exocrine-like	Squamous	ADEX	Classical	TRUE	Classical	0.007887441
TCGA-HZ-8636-01A			QM-PDA	QM-PDA	Immunogenic	Immunogenic	Classical	TRUE	Classical	0.005113238
TCGA-HZ-8637-01A	0	0	QM-PDA	QM-PDA	Immunogenic	Immunogenic	Classical	TRUE	Classical	0.001095705
TCGA-IB-8127-01A	17.4	0	Exocrine-like	Exocrine-like	Immunogenic	Immunogenic	Classical	TRUE	Classical	0.164948769
TCGA-IB-8126-01A	2.5	0	Exocrine-like	Exocrine-like	Squamous	ADEX	Classical	TRUE	Classical	0.001095705
TCGA-F2-A44H-01A	19.53333333	0	Exocrine-like	Exocrine-like	Squamous	ADEX	Classical	TRUE	Classical	0.005113238
TCGA-FB-A4P6-01A	12.1	0	Exocrine-like	Exocrine-like	Squamous	ADEX	Classical	TRUE	Classical	0.013404868
TCGA-FB-A4P5-01A	5.966666667	1	Exocrine-like	Exocrine-like	Squamous	ADEX	Classical	TRUE	Classical	0.037702607
TCGA-H6-A45N-01A	14.03333333	1	Exocrine-like	Exocrine-like	Squamous	ADEX	Classical	TRUE	Classical	0.001779142
TCGA-HV-A5A3-01A	4.266666667	1	Classical	Classical	Immunogenic	Immunogenic	Basal-like	TRUE	Basal-like	0.902224016
TCGA-HV-A5A5-01A	9.633333333	0	Exocrine-like	Exocrine-like	Squamous	ADEX	Classical	TRUE	Classical	0.001779142
TCGA-HV-A5A4-01A	7.733333333	0	Classical	Classical	Progenitor	Pancreatic Progenitor	Classical	TRUE	Classical	0.001779142
TCGA-HZ-A49H-01A	16.36666667	0	Exocrine-like	Exocrine-like	Squamous	ADEX	Classical	TRUE	Classical	0.001779142
TCGA-HV-A5A6-01A	67.86666667	1	Classical	Classical	Immunogenic	Immunogenic	Classical	TRUE	Classical	0.020727733
TCGA-HZ-A49G-01A	22	0	Exocrine-like	Exocrine-like	Squamous	ADEX	Classical	TRUE	Classical	0.037702607
TCGA-HZ-A4BH-01A	6.466666667	0	Classical	Classical	Immunogenic	Immunogenic	Classical	TRUE	Classical	0.013404868
TCGA-HZ-A49I-01A	10.26666667	1	Classical	Classical	Progenitor	Pancreatic Progenitor	Classical	TRUE	Classical	0.002768882
TCGA-HZ-A4BK-01A	21.9	0	Exocrine-like	Exocrine-like	Progenitor	Pancreatic Progenitor	Classical	TRUE	Classical	0.001095705
TCGA-M8-A5N4-01A	19.46666667	0	Classical	Classical	Immunogenic	Immunogenic	Classical	TRUE	Classical	0.228626389
TCGA-F2-A44G-01A	7.766666667	1	Classical	Classical	Immunogenic	Immunogenic	Classical	TRUE	Classical	0.003153093
TCGA-HZ-8005-01A	4	1	QM-PDA	QM-PDA	ADEX	Squamous	Basal-like	TRUE	Basal-like	0.902224016
TCGA-PZ-A5RE-01A	15.66666667	1	Classical	Classical	Progenitor	Pancreatic Progenitor	Classical	TRUE	Classical	0.005499821
TCGA-FB-A78T-01A	12.5	1	Exocrine-like	Exocrine-like	Progenitor	Pancreatic Progenitor	Classical	TRUE	Classical	0.001095705
TCGA-FB-A5VM-01A	16.6	1	QM-PDA	QM-PDA	ADEX	Squamous	Basal-like	TRUE	Basal-like	0.99122276
TCGA-US-A774-01A	23.16666667	1	Exocrine-like	Exocrine-like	Squamous	ADEX	Classical	TRUE	Classical	0.003153093
TCGA-OE-A75W-01A	8.9	1	Classical	Classical	Progenitor	Pancreatic Progenitor	Classical	TRUE	Classical	0.001779142
TCGA-US-A779-01A	17.03333333	1	Classical	Classical	Progenitor	Pancreatic Progenitor	Classical	TRUE	Classical	0.001095705
TCGA-IB-A5SP-01A	16.06666667	0	Classical	Classical	Progenitor	Pancreatic Progenitor	Classical	TRUE	Classical	0.001095705
TCGA-IB-A5SQ-01A	7.3	1	QM-PDA	QM-PDA	ADEX	Squamous	Basal-like	TRUE	Basal-like	0.964859831
TCGA-US-A77G-01A	0.4	0	Exocrine-like	Exocrine-like	Progenitor	Pancreatic Progenitor	Classical	TRUE	Classical	0.001095705
TCGA-US-A77E-01A	14.33333333	1	Classical	Classical	Progenitor	Pancreatic Progenitor	Classical	TRUE	Classical	0.001779142
TCGA-Q3-A5QY-01A	13.86666667	0	QM-PDA	QM-PDA	ADEX	Squamous	Basal-like	FALSE	Basal-like	0.5568808
TCGA-IB-A5ST-01A	21.16666667	0	QM-PDA	QM-PDA	ADEX	Squamous	Classical	TRUE	Classical	0.095809826
TCGA-IB-A5SO-01A	12.16666667	1	Classical	Classical	Immunogenic	Immunogenic	Classical	TRUE	Classical	0.005113238
TCGA-IB-A5SS-01A	15.33333333	1	QM-PDA	QM-PDA	ADEX	Squamous	Basal-like	TRUE	Basal-like	0.902224016
TCGA-IB-A6UF-01A	22.2	0	Exocrine-like	Exocrine-like	ADEX	Squamous	Basal-like	TRUE	Basal-like	0.99122276
TCGA-HV-A7OL-01A	8.4	0	Classical	Classical	Progenitor	Pancreatic Progenitor	Classical	TRUE	Classical	0.001779142
TCGA-IB-A6UG-01A	1.366666667	1	Exocrine-like	Exocrine-like	Squamous	ADEX	Basal-like	TRUE	Basal-like	0.5568808
TCGA-HZ-A77P-01A	11	0	Exocrine-like	Exocrine-like	Squamous	ADEX	Classical	TRUE	Classical	0.001779142
TCGA-HZ-A77O-01A	5.333333333	1	Exocrine-like	Exocrine-like	Squamous	ADEX	Basal-like	FALSE	Basal-like	0.548279381
TCGA-LB-A7SX-01A	13.1	1	Classical	Classical	Immunogenic	Immunogenic	Basal-like	TRUE	Classical	0.388267666
TCGA-RB-A7B8-01A	15.53333333	1	Classical	Classical	Progenitor	Pancreatic Progenitor	Classical	TRUE	Classical	0.001095705
TCGA-US-A776-01A	28.13333333	0	Classical	Classical	Progenitor	Pancreatic Progenitor	Classical	TRUE	Classical	0.005499821
TCGA-HZ-A8P0-01A	0	0	Exocrine-like	Exocrine-like	Immunogenic	Immunogenic	Classical	TRUE	Classical	0.004491256
TCGA-IB-A7LX-01A	8.333333333	1	QM-PDA	QM-PDA	ADEX	Squamous	Basal-like	TRUE	Basal-like	0.99122276
TCGA-HZ-A77Q-01A	1.1	0	QM-PDA	QM-PDA	ADEX	Squamous	Classical	TRUE	Classical	0.05051312
TCGA-IB-A7M4-01A	16.1	0	QM-PDA	QM-PDA	ADEX	Squamous	Classical	FALSE	Basal-like	0.859537905
TCGA-XN-A8T5-01A	24	0	QM-PDA	QM-PDA	ADEX	Squamous	Basal-like	FALSE	Classical	0.055153967
TCGA-LB-A8F3-01A	12.63333333	0	Exocrine-like	Exocrine-like	Squamous	ADEX	Classical	TRUE	Classical	0.023545082
TCGA-YB-A89D-01A	11.66666667	0	Classical	Classical	Progenitor	Pancreatic Progenitor	Classical	TRUE	Classical	0.001779142
TCGA-YY-A8LH-01A	67.2	0	Classical	Classical	Progenitor	Pancreatic Progenitor	Classical	TRUE	Classical	0.001095705
TCGA-S4-A8RP-01A	23.4	1	Exocrine-like	Exocrine-like	Progenitor	Pancreatic Progenitor	Classical	TRUE	Classical	0.001095705
TCGA-XN-A8T3-01A	31.7	0	Exocrine-like	Exocrine-like	Squamous	ADEX	Basal-like	TRUE	Basal-like	0.902224016
TCGA-F2-A8YN-01A	17.23333333	0	Classical	Classical	Immunogenic	Immunogenic	Classical	TRUE	Classical	0.022239704
TCGA-S4-A8RO-01A	17.5	0	Classical	Classical	Immunogenic	Immunogenic	Basal-like	FALSE	Basal-like	0.707388709
TCGA-HZ-A8P1-01A	0.233333333	0	Classical	Classical	Progenitor	Pancreatic Progenitor	Classical	TRUE	Classical	0.001095705
TCGA-IB-AAUM-01A	0.266666667	0	Exocrine-like	Exocrine-like	Squamous	ADEX	Classical	TRUE	Classical	0.001095705
TCGA-IB-AAUP-01A	14.36666667	0	QM-PDA	QM-PDA	ADEX	Squamous	Classical	TRUE	Classical	0.004491256
TCGA-IB-AAUT-01A	9.566666667	0	Exocrine-like	Exocrine-like	Squamous	ADEX	Classical	TRUE	Classical	0.001779142
TCGA-YH-A8SY-01A	12.93333333	0	QM-PDA	QM-PDA	ADEX	Squamous	Basal-like	TRUE	Basal-like	0.778797162
TCGA-IB-AAUU-01A	8.166666667	0	Classical	Classical	Progenitor	Pancreatic Progenitor	Classical	TRUE	Classical	0.001095705
TCGA-IB-AAUS-01A	7.5	0	Exocrine-like	Exocrine-like	ADEX	Squamous	Classical	TRUE	Classical	0.090226516
TCGA-Q3-AA2A-01A	3.166666667	0	Classical	Classical	Progenitor	Pancreatic Progenitor	Classical	TRUE	Classical	0.001095705
TCGA-S4-A8RM-01A	24.56666667	0	Classical	Classical	Progenitor	Pancreatic Progenitor	Classical	TRUE	Classical	0.001095705
TCGA-2L-AAQA-01A	4.766666667	1	Classical	Classical	Progenitor	Pancreatic Progenitor	Classical	TRUE	Classical	0.001779142
TCGA-2L-AAQL-01A	9.733333333	1	Exocrine-like	Exocrine-like	Progenitor	Pancreatic Progenitor	Classical	TRUE	Classical	0.001095705
TCGA-3A-A9I5-01A	59.8	0	Exocrine-like	Exocrine-like	Squamous	ADEX	Basal-like	TRUE	Classical	0.008292644
TCGA-3A-A9I9-01A	21.13333333	1	Exocrine-like	Exocrine-like	Squamous	ADEX	Classical	TRUE	Classical	0.003153093
TCGA-3A-A9I7-01A	44.1	0	Exocrine-like	Exocrine-like	Immunogenic	Immunogenic	Classical	TRUE	Classical	0.064109514
TCGA-3E-AAAY-01A	76.16666667	0	Exocrine-like	Exocrine-like	Squamous	ADEX	Classical	TRUE	Classical	0.001779142
TCGA-3E-AAAZ-01A	72.73333333	1	Exocrine-like	Exocrine-like	Immunogenic	Immunogenic	Classical	TRUE	Classical	0.003153093
TCGA-F2-A7TX-01A	3.166666667	1	Exocrine-like	Exocrine-like	Squamous	ADEX	Basal-like	TRUE	Basal-like	0.902224016
TCGA-IB-AAUN-01A	4.8	1	Exocrine-like	Exocrine-like	Squamous	ADEX	Basal-like	FALSE	Basal-like	0.785925065
TCGA-IB-AAUO-01A	7.966666667	1	QM-PDA	QM-PDA	ADEX	Squamous	Basal-like	TRUE	Basal-like	0.899111631
TCGA-3A-A9IC-01A	24.6	1	QM-PDA	QM-PDA	Immunogenic	Immunogenic	Classical	TRUE	Classical	0.008905795
TCGA-IB-AAUR-01A	11.26666667	0	QM-PDA	QM-PDA	ADEX	Squamous	Classical	TRUE	Classical	0.012842445
TCGA-FB-A545-01A	24.4	1	QM-PDA	QM-PDA	ADEX	Squamous	Basal-like	TRUE	Basal-like	0.854945355
